# Supplementary material for: Exploring the Insomnia–Ischemic Stroke Nexus: A Comprehensive Review
Source: J Clin Med. 2024 Mar 12;13(6):1622. doi: 10.3390/jcm13061622 (PMC10970733; doi:10.3390/jcm13061622)
Supplement: Supplementary file 1 [file jcm-13-01622-s001.zip]

Archive with 1 entries (1 files):
- jcm-2891045-supplementary.pdf
